# Supplementary material for: The Synthesis of Polycarboxylate Dispersants Containing Benzenesulfonic Acid Groups and Their Performance in Promoting Coal Particle Dispersion
Source: Molecules. 2025 Jun 6;30(12):2493. doi: 10.3390/molecules30122493 (PMC12196111; doi:10.3390/molecules30122493)
Supplement: Supplementary file 1 [file molecules-30-02493-s001.zip]

Archive with 1 entries (1 files):
- molecules-3619481-supplementary.pdf
